# Supplementary material for: Low-Energy Laser-Driven Ultrashort Pulsed Electron Beam Irradiation-Induced Immune Response in Rats
Source: Int J Mol Sci. 2021 Oct 26;22(21):11525. doi: 10.3390/ijms222111525 (PMC8584044; doi:10.3390/ijms222111525)
Supplement: Supplementary file 1 [file ijms-22-11525-s001.zip]

Archive with 1 entries (1 files):
- ijms-1375657-supplementary.pdf
